# Supplementary material for: A revision of the genus Antepione Packard with description of the new genus Pionenta Ferris (Lepidoptera, Geometridae, Ennominae)
Source: Zookeys. 2010 Dec 14;(71):49–70. doi: 10.3897/zookeys.71.789 (PMC3088449; doi:10.3897/zookeys.71.789)
Supplement: XML Treatment for Antepione thisoaria [file zookeys.71.789-treatment1.xml]

<!DOCTYPE tp:taxon-treatment
  PUBLIC "-//TaxonX//DTD Taxonomic Treatment Publishing DTD v0 20100105//EN" "tax-treatment-NSO.dtd">
<tp:taxon-treatment xmlns:tp="http://www.plazi.org/taxpub"><tp:treatment-meta><mixed-citation publication-type="journal"><person-group><name><surname>Ferris</surname><given-names>Clifford D.</given-names></name></person-group><article-title>A revision of the genus <italic>Antepione</italic> Packard with description of the new genus <italic>Pionenta</italic> Ferris (Lepidoptera, Geometridae, Ennominae)</article-title><source>Zookeys</source><day>14</day><month>12</month><year>2010</year><volume>2010</volume><issue>71</issue><fpage>49</fpage><lpage>70</lpage><pub-id pub-id-type="doi">10.3897/zookeys.71.789</pub-id></mixed-citation></tp:treatment-meta><tp:nomenclature><tp:taxon-name>
                        <tp:taxon-name-part taxon-name-part-type="genus">Antepione</tp:taxon-name-part>
                        <tp:taxon-name-part taxon-name-part-type="species">thisoaria</tp:taxon-name-part>
                    </tp:taxon-name><tp:taxon-authority>(Guenée, 1857 [1858])</tp:taxon-authority><xref ref-type="fig" rid="F1">Figs 1</xref><xref ref-type="fig" rid="F3">11–19</xref><xref ref-type="fig" rid="F9">59</xref><tp:nomenclature-citation-list><tp:nomenclature-citation><tp:taxon-name>Antepione sulphurata</tp:taxon-name><comment><xref ref-type="bibr" rid="B19">Packard 1876</xref>: 484</comment></tp:nomenclature-citation><tp:nomenclature-citation><tp:taxon-name>Epione depontanata</tp:taxon-name><comment><xref ref-type="bibr" rid="B9">Grote 1864</xref>: 90</comment></tp:nomenclature-citation><tp:nomenclature-citation><tp:taxon-name>Eutrapela furciferata</tp:taxon-name><comment><xref ref-type="bibr" rid="B19">Packard 1876</xref>: 559</comment></tp:nomenclature-citation><tp:nomenclature-citation><tp:taxon-name>Gonopteryx rhomboidaria</tp:taxon-name><comment><xref ref-type="bibr" rid="B17">Oberthür 1912</xref>: 246, pl. 148, f. 1401</comment></tp:nomenclature-citation><tp:nomenclature-citation><tp:taxon-name>Heterolocha sulphurata</tp:taxon-name><comment><xref ref-type="bibr" rid="B18">Packard 1873</xref>: 79</comment></tp:nomenclature-citation><tp:nomenclature-citation><tp:taxon-name>Heterolocha thisoaria</tp:taxon-name><comment><xref ref-type="bibr" rid="B11">Guenée 1857 [1858]</xref>: 106.</comment></tp:nomenclature-citation><tp:nomenclature-citation><tp:taxon-name>Hyperythra arcasaria</tp:taxon-name><comment><xref ref-type="bibr" rid="B29">Walker 1860</xref>: 131</comment></tp:nomenclature-citation><tp:nomenclature-citation><tp:taxon-name>Mimogonodes constricta</tp:taxon-name><comment><xref ref-type="bibr" rid="B31">Warren 1895</xref>: 149</comment></tp:nomenclature-citation><tp:nomenclature-citation><tp:taxon-name>Sabulodes thisoaria</tp:taxon-name><comment><xref ref-type="bibr" rid="B6">Forbes 1948</xref>: 108</comment></tp:nomenclature-citation><tp:nomenclature-citation><tp:taxon-name>Tetracis azonax</tp:taxon-name><comment><xref ref-type="bibr" rid="B3">Druce 1892</xref>: 54, pl. 46, f. 8</comment></tp:nomenclature-citation><tp:nomenclature-citation><tp:taxon-name>Tetracis rivulata</tp:taxon-name><comment><xref ref-type="bibr" rid="B32">Warren 1897</xref>: 506</comment></tp:nomenclature-citation></tp:nomenclature-citation-list></tp:nomenclature><tp:treatment-sec sec-type="Type material"><title>Type material.</title><p>Female HT (<xref ref-type="fig" rid="F1">Fig. 1</xref>), country of origin not stated [MNHN].</p></tp:treatment-sec><tp:treatment-sec sec-type="Fixation of type locality"><title>Fixation of type locality.</title><p>The Central American taxa were not recognized and described until 1892 (<italic>azonax</italic>) and 1912 (<italic>rhomboidaria</italic>). On this basis, I infer that specimens from this region were not available to Guenée in 1857 when he described <italic>thisoaria</italic>, and that the holotype was collected in eastern North America. In habitus, the HT matches exactly female specimens of the <italic>sulphuraria/sulphurata</italic> form. The HT was most probably collected in the Middle Atlantic region. I hereby fix the type locality as eastern North America. Based on my research, it appears that <xref ref-type="bibr" rid="B6">Forbes (1948)</xref> was the first to use the name <italic>thisoaria</italic> in the North American fauna.</p></tp:treatment-sec><tp:treatment-sec sec-type="Other material examined"><title>Other material examined.</title><p>84 specimens (a few by photograph) from Alabama, Indiana, Kentucky, Mexico, Michigan, New Jersey, New York, Nova Scotia, Pennsylvania, Quebec, Tennessee, Virginia. Additional distribution records were obtained<!--PageBreak--> from individuals and several museums, including 439 from the Carnegie Museum of Natural History, Pittsburgh, PA.</p><fig id="F1" position="float" orientation="portrait"><label>Figures 1–4.</label><caption><p><tp:taxon-name>Antepione</tp:taxon-name> species. <bold>1</bold> <tp:taxon-name>Antepione thisoaria</tp:taxon-name> HT (dorsal and ventral) with pin labels (MNHN photo) <bold>2</bold> <tp:taxon-name>Antepione imitata</tp:taxon-name> HT with pin labels (SEMC photo) <bold>3</bold> <tp:taxon-name>Antepione (Tetracis) indiscretata</tp:taxon-name> HT with pin labels (SEMC photo) <bold>4</bold> <tp:taxon-name>Antepione (Eugonobapta) constans</tp:taxon-name> HT, adult, pin labels (AMNH photo) and male genitalia. The balsam embedding medium has fogged with age producing the apparent lack of focus in the genitalia photo.</p></caption><graphic xmlns:xlink="http://www.w3.org/1999/xlink" xlink:href="ZooKeys-071-049-g001.jpg" position="float" orientation="portrait" xlink:type="simple"/></fig></tp:treatment-sec><tp:treatment-sec sec-type="Diagnosis"><title>Diagnosis.</title><p>Antepione thisoaria is most easily separated from <tp:taxon-name>Antepione imitata</tp:taxon-name> based on geography. It does not occur west of the 95th parallel, while <tp:taxon-name>Antepione imitata</tp:taxon-name> extends eastward<!--PageBreak--> only to west Texas, and is not recorded from Central America. In the male genitalia, the apical region of the valva lacks spines, which are present in the valva of <italic>imitata</italic>. In the female genitalia, the corpus bursae is initially swollen while not so in <tp:taxon-name>Antepione imitata</tp:taxon-name>.</p></tp:treatment-sec><tp:treatment-sec sec-type="Description"><title>Description.</title><p><bold>Adults.</bold> As described above for the genus. <bold>Genitalia.</bold> <xref ref-type="fig" rid="F3">Figs 17–19</xref>. Two dissections (male and female) by author; illustrations in <xref ref-type="bibr" rid="B15">McGuffin (1987, Figs 242g, 245e)</xref>; <xref ref-type="bibr" rid="B21">Pitkin (2002, Figs 202, 460)</xref>.  Uncus stout, slightly decurved, tapering to a rounded tip; gnathos with unjoined slender arms, medial gnathos with a few small teeth; valva rounded at apex without spines<italic>Male genitalia</italic> –, produced ventral ridge forming two short projections; anellus with two sclerotized spinose lobes; aedeagus truncate with one large narrow elliptical cornutus near base of vesica. <italic>Female genitalia</italic> – Apophyses long, slender; posterior apophyses ca. 1.8 × anterior apophyses; ductus bursae ridged, moderately short, partially sclerotized at posterior; corpus bursae without signum, corpus bursae without signum, oblong and initially swollen with membranous anterior sac; ductus seminalis originates at top of ductus bursae.</p></tp:treatment-sec><tp:treatment-sec sec-type="Biology and distribution"><title>Biology and distribution</title><p>(<xref ref-type="fig" rid="F9">Fig. 59</xref>)<bold>.</bold> <xref ref-type="bibr" rid="B15">McGuffin (1987: 88–89)</xref> described the early stages and cited three specific larval hosts: <tp:taxon-name>Alnus rugosa</tp:taxon-name> (Du Roi) Spreng; <tp:taxon-name>Physocarpus opulifolius</tp:taxon-name> (L.) Maxim; <tp:taxon-name>Prunus serotina</tp:taxon-name> Ehrh. Various additional larval hosts are reported in the literature in the families <tp:taxon-name>Aceraceae</tp:taxon-name>, <tp:taxon-name>Anacardiaceae</tp:taxon-name>, <tp:taxon-name>Betulaceae</tp:taxon-name>, <tp:taxon-name>Ebenaceae</tp:taxon-name>, and <tp:taxon-name>Rosaceae</tp:taxon-name>. The last instar larva was illustrated by <xref ref-type="bibr" rid="B28">Wagner et al. (2001, p. 155)</xref> and <xref ref-type="bibr" rid="B27">Wagner (2005, p. 195)</xref>. Adults fly April–May with an occasional mid-March and mid-June record, July–August with occasional September to mid-October records. There is one generation in Canada, and at least two southward. The distribution map (<xref ref-type="fig" rid="F9">Fig. 59</xref>) represents the data that I was able to locate. The heavy distribution in Pennsylvania reflects intensive collecting in that state by CMNH personnel and volunteers. Undoubtedly similar efforts in neighboring areas should produce additional records. The overall range of this species is: in <bold>CANADA</bold> from Nova Scotia to Manitoba; in the <bold>UNITED</bold> <bold>STATES</bold> (county records in parentheses) then south and west to the Gulf states to the 95th parallel, including <bold>Alabama</bold> (Bibb, DeKalb, Jackson, Madison, Monroe), <bold>Arkansas</bold> (Logan, Montgomery, Polk, Scott, Washington), <bold>Connecticut</bold> (Fairfield, Hartford, New Haven, New London, Tolland, Windham), <bold>Georgia</bold> (Cherokee, Rabun), <bold>Illinois</bold> (Cook, Macon), <bold>Indiana</bold> (Elkhart, Jackson, Jasper, Lagrange, Laporte, Monroe,  Newton, Perry, Pulaski, St. Joseph), <bold>Iowa</bold> (Johnson, Monroe), <bold>Kansas</bold> (Crawford), <bold>Kentucky</bold> (Bell, Boone, Bracken, Bulitt, Calloway, Carter, Fayette, Graves, Harlan, Jefferson, Madison, McCracken, Meade, Menifee, Metcalfe, Morgan, Muhlenberg, Oldham, Owsley, Powell, Rowan, Russell, see <xref ref-type="bibr" rid="B2">Covell 1999</xref>), <bold>Louisiana</bold> (Feliciana Parish), <bold>Maine</bold> (Aroostook, Franklin, Oxford, Penobscot, Piscataquis), <bold>Maryland</bold> (Allegheny, Anne Arundel, Baltimore, Cecil, Garrett, Harford, Howard, Washington, Worcester), <bold>Massachusetts</bold> (Berkshire, Dukes, Essex, Middlesex, Nantucket), <bold>Michigan</bold> (Berrien, Cass, Otsego), <bold>Minnesota</bold> (Houston), <bold>Mississippi</bold> (Franklin, George, Grenada, Harrison, Kemper, Lee, Marshall, Oktibbeha, Pike, Pontotoc, Tishomingo, Union, Warren, Webster, Winston), <bold>Missouri</bold> (Barry, Benton, Camden, Cape Girardeau, Carter, Greene, Jasper, Lafayette, Lewis, Madison, Morgan, Newton, Stoddard, Warren, Wayne), <bold>Nebraska</bold> (Cass), <bold>New Jersey</bold> (Burlington, Essex, Gloucester, Morris, Passaic,<!--PageBreak--> Sussex, Union, Warren), <bold>New Hampshire</bold> (Rockingham), <bold>New York</bold> (Albany, Kings, Queens, Nassau, Suffolk, Westchester), <bold>North Carolina</bold> (Allegheny, Ashe, Avery, Stokes, Swain, Transylvania), <bold>Ohio</bold> (Adams, Ashland, Ross, Wayne), <bold>Oklahoma</bold> (Cherokee, see <xref ref-type="bibr" rid="B16">Nelson 2010</xref>), <bold>Pennsylvania</bold> (Adams, Allegheny, Armstrong, Beaver, Bedford, Berks, Blair, Bucks, Butler, Centre, Chester, Clearfield, Crawford, Dauphin, Fulton, Greene, Huntingdon, Lawrence, Northumberland, Perry, Somerset, Washington, Westmoreland, York), <bold>Rhode Island</bold> (Washington), <bold>South Carolin</bold>a (Greenville), <bold>Tennessee</bold> (Louden, Wilson), <bold>Virginia</bold> (Augusta, Carroll, Giles), <bold>West Virginia</bold> (Cabell, Grant, Greenbrier, Hampshire, Mason, Monongalia, Monroe, Pendleton, Randolph, Roane, Wyoming); <bold>MEXICO</bold> (Michoacan state); <bold>CENTRAL AMERICA</bold> in Costa Rica and Guatemala <xref ref-type="bibr" rid="B22">(Pitkin et al. 1996)</xref>. <xref ref-type="bibr" rid="B1">Covell (1984)</xref> stated the westward range of the species to Texas. I have been unable to confirm Texas from museum records. <xref ref-type="bibr" rid="B6">Forbes (1948)</xref> stated: “. . . varieties in Colorado, Texas, and Arizona.” His “varieties” are assumed to be <tp:taxon-name>Antepione imitata</tp:taxon-name>. Although the distribution map (<xref ref-type="fig" rid="F9">Fig. 59</xref>) suggests occurrence of <italic>thisoaria</italic> in Florida, Vermont and Wisconsin, no records were found.</p></tp:treatment-sec><tp:treatment-sec sec-type="Remarks"><title>Remarks.</title><p>The gray spring form of the moth (<xref ref-type="fig" rid="F3">Figs 11, 15</xref>) was described by Packard as the species <italic>furciferata</italic>. The male (<xref ref-type="fig" rid="F3">Fig. 14</xref>) represents the summer form <italic>arcasaria</italic>, and the female (<xref ref-type="fig" rid="F3">Fig. 16</xref>) represents the summer form <italic>sulphuraria</italic> = <italic>sulphurata</italic>. <xref ref-type="bibr" rid="B19">Packard (1876)</xref> redescribed <tp:taxon-name>Heterolocha sulphuraria</tp:taxon-name> Packard, 1873 as <tp:taxon-name>Antepione sulphurata</tp:taxon-name>. Once barcoding data are available, the disjunct distributions of Mexican and Central American populations may ultimately prove to be separate species, in which case the name <italic>azonax</italic> Druce, 1892 (Costa Rica, Guatemala) is available and has date priority over <italic>rhomboidaria</italic> Oberthür, 1912 (Costa Rica) and <italic>rivulata</italic> Warren, 1897 (Costa Rica). The two female specimens in the CNC from Tuxpan, Michoacan, Mexico are exact matches for the <italic>sulphuraria</italic>/<italic>sulphurata</italic> phenotype and were collected in early August, 1959.</p></tp:treatment-sec><tp:treatment-sec><!--Section generated to contain objects referenced in tp:taxon-treatment.--><fig id="F3" position="float" orientation="portrait"><label>Figures 11–19.</label><caption><p><tp:taxon-name>Antepione thisoaria</tp:taxon-name>. <bold>11–14</bold> adult males <bold>15–16</bold> adult females <bold>17</bold> male genitalic capsule, aedeagus removed <bold>18</bold> aedeagus with vesica everted <bold>19</bold> female genitalia.</p></caption><graphic xmlns:xlink="http://www.w3.org/1999/xlink" xlink:href="ZooKeys-071-049-g003.jpg" position="float" orientation="portrait" xlink:type="simple"/></fig><fig id="F9" position="float" orientation="portrait"><label>Figure 59.</label><caption><p>Partial distribution map for <tp:taxon-name>Antepione thisoaria</tp:taxon-name> and <tp:taxon-name>Antepione imitata</tp:taxon-name>.</p></caption><graphic xmlns:xlink="http://www.w3.org/1999/xlink" xlink:href="ZooKeys-071-049-g009.jpg" position="float" orientation="portrait" xlink:type="simple"/></fig></tp:treatment-sec><ref-list><ref id="B19"><mixed-citation xmlns:xlink="http://www.w3.org/1999/xlink" xlink:type="simple"><person-group><name name-style="western"><surname>Packard</surname><given-names>AS</given-names></name></person-group> (<year>1876</year>)<article-title>A monograph of the geometrid moths or Phalaenidae of the United States</article-title>. <source>Report of the United States Geological Survey of the Territories</source><volume>10</volume>, <lpage>607</lpage> pp, iv, 13 plates.</mixed-citation></ref><ref id="B9"><mixed-citation xmlns:xlink="http://www.w3.org/1999/xlink" xlink:type="simple"><person-group><name name-style="western"><surname>Grote</surname><given-names>AR</given-names></name></person-group> (<year>1864</year>)<article-title> Descriptions of North American Lepidoptera. No. 3.</article-title><source>Proceedings of the Entomological Society of Philadelphia</source><volume>3</volume>:<fpage>73</fpage>-<lpage>92</lpage>.</mixed-citation></ref><ref id="B17"><mixed-citation xmlns:xlink="http://www.w3.org/1999/xlink" xlink:type="simple"><person-group><name name-style="western"><surname>Oberthür</surname><given-names>C</given-names></name></person-group> (<year>1912</year>) <article-title>Révision des Phalénites décrites par Guenée dans le Species général des Lépidoptères (Tome IX) – Famille II</article-title>. <source>Ennomidae, Guenée. Études de Lépidoptérologie comparée</source><volume>6</volume>: <fpage>223</fpage>–307, 346–<lpage>355</lpage>, pls. 144–160.</mixed-citation></ref><ref id="B18"><mixed-citation xmlns:xlink="http://www.w3.org/1999/xlink" xlink:type="simple"><person-group><name name-style="western"><surname>Packard</surname><given-names>AS</given-names></name></person-group> (<year>1873</year>) <article-title>Descriptions of new American Phalaenidae</article-title>. <source>5th Annual Report of the Trustees of the Peabody Academy of Science</source>, <fpage>52</fpage>–<lpage>81</lpage>.</mixed-citation></ref><ref id="B11"><mixed-citation xmlns:xlink="http://www.w3.org/1999/xlink" xlink:type="simple"><person-group><name name-style="western"><surname>Guenée</surname><given-names>A</given-names></name></person-group> (<year>1857 [1858]</year>) <article-title> Vol. 9, Uranides et Phalénites 1</article-title>. In: <person-group><name name-style="western"><surname>Boisduval</surname><given-names>JBAD de</given-names></name><name name-style="western"><surname>Guenée</surname><given-names>A</given-names></name></person-group> (<role>Eds</role>) <source>Histoire Naturelle des Insectes. Species Général des Lépidoptères</source>, <publisher-name>Roret</publisher-name>, <publisher-loc>Paris</publisher-loc>, <lpage>551</lpage> pp.</mixed-citation></ref><ref id="B29"><mixed-citation xmlns:xlink="http://www.w3.org/1999/xlink" xlink:type="simple"><person-group><name name-style="western"><surname>Walker</surname><given-names>F</given-names></name></person-group> (<year>1860</year>) <source>List of the Specimens of Lepidopterous Insects in the Collection of the British Museum</source><volume>20</volume>, <publisher-loc>London</publisher-loc>, <lpage>276</lpage> pp.</mixed-citation></ref><ref id="B31"><mixed-citation xmlns:xlink="http://www.w3.org/1999/xlink" xlink:type="simple"><person-group><name name-style="western"><surname>Warren</surname><given-names>W</given-names></name></person-group> (<year>1895</year>)<article-title> New genera and species of Geometridae.</article-title><source>Novitates Zoologicae</source><volume>2</volume>:<fpage>82</fpage>-<lpage>159</lpage>.</mixed-citation></ref><ref id="B6"><mixed-citation xmlns:xlink="http://www.w3.org/1999/xlink" xlink:type="simple"><person-group><name name-style="western"><surname>Forbes</surname><given-names>WTM</given-names></name></person-group> (<year>1948</year>) <article-title>Lepidoptera of New York and neighboring states. 2</article-title>. <source>Memoirs of the Cornell Agricultural Experiment Station</source><volume>274</volume>, <lpage>263</lpage> pp.</mixed-citation></ref><ref id="B3"><mixed-citation xmlns:xlink="http://www.w3.org/1999/xlink" xlink:type="simple"><person-group><name name-style="western"><surname>Druce</surname><given-names>H</given-names></name></person-group> (<year>1892–1900</year>) <source>Biologia Centrali-Americana. Lepidoptera – Heterocera</source>. <volume>2</volume>, <lpage>622</lpage> pp.</mixed-citation></ref><ref id="B32"><mixed-citation xmlns:xlink="http://www.w3.org/1999/xlink" xlink:type="simple"><person-group><name name-style="western"><surname>Warren</surname><given-names>W</given-names></name></person-group> (<year>1897</year>)<article-title> New genera and species of Geometridae.</article-title><source>Novitates Zoologicae</source><volume>4</volume>:<fpage>408</fpage>-<lpage>507</lpage>.<!--PageBreak--></mixed-citation></ref><ref id="B15"><mixed-citation xmlns:xlink="http://www.w3.org/1999/xlink" xlink:type="simple"><person-group><name name-style="western"><surname>McGuffin</surname><given-names>WC</given-names></name></person-group> (<year>1987</year>) <article-title>Guide to the Geometridae of Canada (Lepidoptera) II. Subfamily Ennominae 4</article-title>. <source>Memoirs of the Entomological Society of Canada</source>, No. <volume>138</volume>: <fpage>1</fpage>–<lpage>182</lpage>.</mixed-citation></ref><ref id="B21"><mixed-citation xmlns:xlink="http://www.w3.org/1999/xlink" xlink:type="simple"><person-group><name name-style="western"><surname>Pitkin</surname><given-names>LM</given-names></name></person-group> (<year>2002</year>)<article-title> Neotropical ennomine moths: a review of the genera (Lepidoptera: Geometridae).</article-title><source>Zoological Journal of the Linnean Society</source><volume>135</volume>:<fpage>121</fpage>-<lpage>401</lpage>.</mixed-citation></ref><ref id="B28"><mixed-citation xmlns:xlink="http://www.w3.org/1999/xlink" xlink:type="simple"><person-group><name name-style="western"><surname>Wagner</surname><given-names>DL</given-names></name><name name-style="western"><surname>Ferguson</surname><given-names>DC</given-names></name><name name-style="western"><surname>McCabe</surname><given-names>TL</given-names></name><name name-style="western"><surname>Reardon,</surname><given-names>RC</given-names></name></person-group> (<year>2001</year>) <source>Geometrid caterpillars of northeastern and Appalachian forests</source>. <publisher-name>U.S. Department of Agriculture, Forest Service, publication FHTET-2001–10</publisher-name>, <lpage>237</lpage> pp.</mixed-citation></ref><ref id="B27"><mixed-citation xmlns:xlink="http://www.w3.org/1999/xlink" xlink:type="simple"><person-group><name name-style="western"><surname>Wagner</surname><given-names>DL</given-names></name></person-group> (<year>2005</year>) <source>Caterpillars of eastern North America</source>. <publisher-name>Princeton University Press</publisher-name>, <publisher-loc>Princeton, NJ</publisher-loc>, <lpage>512</lpage> pp.</mixed-citation></ref><ref id="B2"><mixed-citation xmlns:xlink="http://www.w3.org/1999/xlink" xlink:type="simple"><person-group><name name-style="western"><surname>Covell CV</surname><given-names>Jr</given-names></name></person-group> (<year>1999</year>) <article-title>The butterflies and moths (Lepidoptera) of Kentucky: an annotated checklist</article-title>. <source>Kentucky State Nature Preserves Commission Scientific and Technical Series</source><volume>6</volume>, <lpage>220</lpage> pp.</mixed-citation></ref><ref id="B16"><mixed-citation xmlns:xlink="http://www.w3.org/1999/xlink" xlink:type="simple"><person-group><name name-style="western"><surname>Nelson</surname><given-names>JM</given-names></name></person-group> (<year>2010</year>) <source>Oklahoma Moth Species by County</source>. <ext-link ext-link-type="uri" xlink:href="http://www.biosurvey,ou.edu/ok_butterfly.html" xlink:type="simple">http://www.biosurvey,ou.edu/ok_butterfly.html</ext-link>.</mixed-citation></ref><ref id="B22"><mixed-citation xmlns:xlink="http://www.w3.org/1999/xlink" xlink:type="simple"><person-group><name name-style="western"><surname>Pitkin,</surname><given-names>LM</given-names></name><name name-style="western"><surname>Mora</surname><given-names>RA</given-names></name><name name-style="western"><surname>Scoble</surname><given-names>MJ</given-names></name></person-group> (<year>1996</year>)<article-title> A checklist to the Ennominae (Geometridae) of Costa Rica: taxonomy for a national biodiversity inventory.</article-title><source>Gayana Zoologia</source><volume>60</volume>:<fpage>121</fpage>-<lpage>155</lpage>.</mixed-citation></ref><ref id="B1"><mixed-citation xmlns:xlink="http://www.w3.org/1999/xlink" xlink:type="simple"><person-group><name name-style="western"><surname>Covell CV</surname><given-names>Jr</given-names></name></person-group> (<year>1984</year>) <source>A field guide to the moths of eastern North America</source>. <publisher-name>Houghton Mifflin Co.</publisher-name>, <publisher-loc>Boston, MA</publisher-loc>, <lpage>496</lpage> pp.<!--PageBreak--></mixed-citation></ref></ref-list></tp:taxon-treatment>
