# Supplementary material for: A revision of the genus Antepione Packard with description of the new genus Pionenta Ferris (Lepidoptera, Geometridae, Ennominae)
Source: Zookeys. 2010 Dec 14;(71):49–70. doi: 10.3897/zookeys.71.789 (PMC3088449; doi:10.3897/zookeys.71.789)
Supplement: XML Treatment for Antepione imitata [file zookeys.71.789-treatment2.xml]

<!DOCTYPE tp:taxon-treatment
  PUBLIC "-//TaxonX//DTD Taxonomic Treatment Publishing DTD v0 20100105//EN" "tax-treatment-NSO.dtd">
<tp:taxon-treatment xmlns:tp="http://www.plazi.org/taxpub"><tp:treatment-meta><mixed-citation publication-type="journal"><person-group><name><surname>Ferris</surname><given-names>Clifford D.</given-names></name></person-group><article-title>A revision of the genus <italic>Antepione</italic> Packard with description of the new genus <italic>Pionenta</italic> Ferris (Lepidoptera, Geometridae, Ennominae)</article-title><source>Zookeys</source><day>14</day><month>12</month><year>2010</year><volume>2010</volume><issue>71</issue><fpage>49</fpage><lpage>70</lpage><pub-id pub-id-type="doi">10.3897/zookeys.71.789</pub-id></mixed-citation></tp:treatment-meta><tp:nomenclature><tp:taxon-name>
                        <tp:taxon-name-part taxon-name-part-type="genus">Antepione</tp:taxon-name-part>
                        <tp:taxon-name-part taxon-name-part-type="species">imitata</tp:taxon-name-part>
                    </tp:taxon-name><tp:taxon-authority>Edwards, 1884</tp:taxon-authority><xref ref-type="fig" rid="F1">Figs 2</xref><xref ref-type="fig" rid="F2">5</xref><xref ref-type="fig" rid="F4">20–33</xref><xref ref-type="fig" rid="F9">59</xref><tp:nomenclature-citation-list><tp:nomenclature-citation><tp:taxon-name>Antepione comstocki</tp:taxon-name><comment><xref ref-type="bibr" rid="B23">Sperry 1939</xref>, syn. n.</comment></tp:nomenclature-citation><tp:nomenclature-citation><tp:taxon-name>Antepione costinotata</tp:taxon-name><comment><xref ref-type="bibr" rid="B26">Taylor 1905</xref></comment></tp:nomenclature-citation><tp:nomenclature-citation><tp:taxon-name>Eugonobapta constans</tp:taxon-name><comment><xref ref-type="bibr" rid="B13">Hulst 1898</xref>, syn. n.</comment></tp:nomenclature-citation><tp:nomenclature-citation><tp:taxon-name>Metanema vanusaria</tp:taxon-name><comment><xref ref-type="bibr" rid="B25">Strecker 1899</xref>: 6, syn. rev.</comment></tp:nomenclature-citation><tp:nomenclature-citation><tp:taxon-name>Tetracis indiscretata</tp:taxon-name><comment><xref ref-type="bibr" rid="B7">Edwards 1884</xref>: 48, syn. n.</comment></tp:nomenclature-citation></tp:nomenclature-citation-list></tp:nomenclature><tp:treatment-sec sec-type="Type material"><title>Type material.</title><p>Female HT (<xref ref-type="fig" rid="F2">Fig. 2</xref>), New Mexico, [San Miguel Co.], Las Vegas, July, 1882. [SEMC].</p><p><tp:taxon-name>Antepione comstocki</tp:taxon-name> male HT (<xref ref-type="fig" rid="F2">Fig. 5</xref>), Arizona, [Pima Co.], Baboquivari Mts., 26 April, 1938 [CNC]. <tp:taxon-name>Tetracis indiscretata</tp:taxon-name> female HT (<xref ref-type="fig" rid="F1">Fig. 3</xref>), New Mexico, [San Miguel Co.], Las Vegas, August, 1882 [SEMC]. <tp:taxon-name>Eugonobapta constans</tp:taxon-name> male HT (<xref ref-type="fig" rid="F1">Fig. 4</xref>), Arizona, [Yavapai Co.], Prescott, August, 1896 [AMNH].</p></tp:treatment-sec><tp:treatment-sec sec-type="Other material examined"><title>Other material examined.</title><p>145 specimens in [CDF] from Arizona, Colorado and New Mexico; additional material (some by photographs) from Arizona (including a reared series), Colorado, New Mexico, Texas, Mexico.</p><fig id="F2" position="float" orientation="portrait"><label>Figures 5–10.</label><caption><p><tp:taxon-name>Antepione</tp:taxon-name> species. <bold>5</bold> <tp:taxon-name>Antepione comstocki</tp:taxon-name> HT with pin labels (CNC photo) <bold>6–10</bold> <tp:taxon-name>Antepione tiselaaria</tp:taxon-name>. <bold>6</bold> HT with pin labels (USNM photo) <bold>7–8</bold> adult males <bold>9</bold> male genitalic capsule, aedeagus removed <bold>10</bold> aedeagus with vesica everted.</p></caption><graphic xmlns:xlink="http://www.w3.org/1999/xlink" xlink:href="ZooKeys-071-049-g002.jpg" position="float" orientation="portrait" xlink:type="simple"/></fig></tp:treatment-sec><tp:treatment-sec sec-type="Diagnosis"><title>Diagnosis.</title><p>Antepione imitata is most easily separated from <tp:taxon-name>Antepione thisoaria</tp:taxon-name> based on geography. It does not occur east of west Texas and is not recorded from Central Ame<!--PageBreak-->rica, while <tp:taxon-name>Antepione thisoaria</tp:taxon-name> extends west only to the 95th parallel. In the male genitalia, the apical region of the valva exhibits 3 long robust spines and additional fine setae, which are not present in the valva of <italic>thisoaria</italic>. In the female genitalia, the corpus bursae is not initially swollen as in <tp:taxon-name>Antepione thisoaria</tp:taxon-name>.</p></tp:treatment-sec><tp:treatment-sec sec-type="Description"><title>Description.</title><p><bold>Adults.</bold> As described above for the genus. <bold>Genitalia.</bold> <xref ref-type="fig" rid="F1">Figs 4</xref>, <xref ref-type="fig" rid="F5">31–33</xref>. Dissections 8m, 2f comprising full range of phenotypes). <italic>Male genitalia</italic> – Uncus stout, slightly decurved, tapering to a rounded tip; gnathos with unjoined slender arms, medial gnathos with a few small teeth; valva rounded at apex with 3 long robust spines and additional fine setae, produced ventral ridge forming two short projections; anellus with two sclerotized spinose lobes; aedeagus truncate with one large oblong cornutus near base of vesica. <italic>Female genitalia</italic> – Apophyses long, slender; posterior apophyses ca. 1.8 × anterior apophyses; ductus bursae ridged, short, partially sclerotized at posterior; corpus bursae without signum, long and cylindrical with membranous anterior sac; ductus seminalis originates at top of ductus bursae.</p><fig id="F3" position="float" orientation="portrait"><label>Figures 11–19.</label><caption><p><tp:taxon-name>Antepione thisoaria</tp:taxon-name>. <bold>11–14</bold> adult males <bold>15–16</bold> adult females <bold>17</bold> male genitalic capsule, aedeagus removed <bold>18</bold> aedeagus with vesica everted <bold>19</bold> female genitalia.</p></caption><graphic xmlns:xlink="http://www.w3.org/1999/xlink" xlink:href="ZooKeys-071-049-g003.jpg" position="float" orientation="portrait" xlink:type="simple"/></fig><fig id="F4" position="float" orientation="portrait"><label>Figures 20–30.</label><caption><p><tp:taxon-name>Antepione imitata</tp:taxon-name> adults. <bold>20–25</bold> males <bold>26–30</bold> females.</p></caption><graphic xmlns:xlink="http://www.w3.org/1999/xlink" xlink:href="ZooKeys-071-049-g004.jpg" position="float" orientation="portrait" xlink:type="simple"/></fig><fig id="F5" position="float" orientation="portrait"><label>Figures 31–33.</label><caption><p><tp:taxon-name>Antepione imitata</tp:taxon-name> genitalia. <bold>31</bold> male genitalic capsule, aedeagus removed <bold>32</bold> aedeagus with vesica everted <bold>33</bold> female genitalia.</p></caption><graphic xmlns:xlink="http://www.w3.org/1999/xlink" xlink:href="ZooKeys-071-049-g005.jpg" position="float" orientation="portrait" xlink:type="simple"/></fig><p><bold>Remarks.</bold> One male specimen (<xref ref-type="fig" rid="F4">Fig. 25</xref>) of the <italic>comstocki</italic> phenotype examined from Las Animas Co., Colorado lacks the characteristic DFW costal triangular patch, causing it to resemble superficially the <italic>ligata</italic> form of <tp:taxon-name>Pionenta ochreata</tp:taxon-name>. The male genitalia, however, are typical of <tp:taxon-name>Antepione imitata</tp:taxon-name>.</p></tp:treatment-sec><tp:treatment-sec sec-type="Biology and distribution"><title>Biology and distribution</title><p>(<xref ref-type="fig" rid="F9">Fig. 59</xref>)<bold>.</bold> Noel McFarland (Hereford, AZ) reared the species on <tp:taxon-name>Ribes aureum</tp:taxon-name> Push. from ova from an adult female of the nearly uniformly brownish-ochreous April–May generation; adults emerged June–July. The resulting adults are of the form with yellow females and males in which the DFW medial band has a yellow flush. Based on my field studies over many years in southeastern Arizona and southwestern New Mexico and McFarland’s reared material, there appear to be three generations in southeastern Arizona and Southwestern New Mexico. There is a strong early flight starting in April and early May, with a weaker flight in late June into July, and another strong flight beginning in mid-August after the monsoonal rains with a few individuals into early October. This species ranges from west <bold>Texas</bold> (Brewster, Culberson, Jeff Davis), <bold>Colorado</bold> (Delta, La Plata, Las Animas), <bold>New Mexico</bold> (Grant, Harding, Hidalgo, San Miguel), to southern <bold>Arizona</bold> (Cochise, Gila, Pima, Santa Cruz). A typical male specimen was examined [CMNH] with the collection data: <bold>Mexico:</bold> Coahuila, Sierra La Madera, upper Canada Desiderio, 15–17 March 1985, 27–08N, 102–31W, 1810m, J. Rawlins, S. Thompson. This locality is essentially due south of the western Texas records, and one might anticipate that with further collecting <tp:taxon-name>Antepione imitata</tp:taxon-name> will prove to be widespread in northern Mexico. It is generally associated with riparian canyons up to 6000’ (1830m).</p></tp:treatment-sec><tp:treatment-sec sec-type="Discussion"><title>Discussion.</title><p>As is also the case with <tp:taxon-name>Antepione thisoaria</tp:taxon-name>, most spring individuals of <tp:taxon-name>Antepione imitata</tp:taxon-name> are rather drab in appearance with lightly maculated brownish males (the <italic>comstocki</italic> phenotype) and pale creamy colored or ochreous females. The strongly maculated males and yellow females appear in the later generations in company with the rather drab early-season phenotypes. In his original descriptions of <italic>imitata</italic> and <italic>indiscretata</italic>, Edwards provided no insight as to why he assigned <italic>imitata</italic> <!--PageBreak-->to <tp:taxon-name>Antepione</tp:taxon-name> and <italic>indiscretata</italic> to <tp:taxon-name>Tetracis</tp:taxon-name>. Both taxa are described on the same page with the description of <italic>imitata</italic> preceding that of <italic>indiscretata</italic>. He characterized the color of <italic>imitata</italic> as similar to the yellow <italic>sulphurata</italic> phenotype of <italic>thisoaria</italic>, and <italic>indiscretata</italic> as “Ochraceus drab.” Over the years the type specimens have faded to some extent so that they now appear nearly identical in color, the only difference being the extent of the dark maculation. The name <italic>constans</italic> appears to have been applied to the heavily maculated male phenotype, as best can be determined from the poor condition of the HT.<!--PageBreak--></p></tp:treatment-sec><tp:treatment-sec><!--Section generated to contain objects referenced in tp:taxon-treatment.--><fig id="F1" position="float" orientation="portrait"><label>Figures 1–4.</label><caption><p><tp:taxon-name>Antepione</tp:taxon-name> species. <bold>1</bold> <tp:taxon-name>Antepione thisoaria</tp:taxon-name> HT (dorsal and ventral) with pin labels (MNHN photo) <bold>2</bold> <tp:taxon-name>Antepione imitata</tp:taxon-name> HT with pin labels (SEMC photo) <bold>3</bold> <tp:taxon-name>Antepione (Tetracis) indiscretata</tp:taxon-name> HT with pin labels (SEMC photo) <bold>4</bold> <tp:taxon-name>Antepione (Eugonobapta) constans</tp:taxon-name> HT, adult, pin labels (AMNH photo) and male genitalia. The balsam embedding medium has fogged with age producing the apparent lack of focus in the genitalia photo.</p></caption><graphic xmlns:xlink="http://www.w3.org/1999/xlink" xlink:href="ZooKeys-071-049-g001.jpg" position="float" orientation="portrait" xlink:type="simple"/></fig><fig id="F9" position="float" orientation="portrait"><label>Figure 59.</label><caption><p>Partial distribution map for <tp:taxon-name>Antepione thisoaria</tp:taxon-name> and <tp:taxon-name>Antepione imitata</tp:taxon-name>.</p></caption><graphic xmlns:xlink="http://www.w3.org/1999/xlink" xlink:href="ZooKeys-071-049-g009.jpg" position="float" orientation="portrait" xlink:type="simple"/></fig></tp:treatment-sec><ref-list><ref id="B23"><mixed-citation xmlns:xlink="http://www.w3.org/1999/xlink" xlink:type="simple"><person-group><name name-style="western"><surname>Sperry</surname><given-names>JL</given-names></name></person-group> (<year>1939</year>)<article-title> Two apparently new geometrids from the Southwest.</article-title><source>Canadian Entomologist</source><volume>71</volume>:<fpage>262</fpage>-<lpage>263</lpage>.</mixed-citation></ref><ref id="B26"><mixed-citation xmlns:xlink="http://www.w3.org/1999/xlink" xlink:type="simple"><person-group><name name-style="western"><surname>Taylor</surname><given-names>GW</given-names></name></person-group> (<year>1905</year>)<article-title> Some new Geometridae from Arizona.</article-title><source>Journal of the New York Entomological Society</source><volume>13</volume>:<fpage>130</fpage>-<lpage>131</lpage>.</mixed-citation></ref><ref id="B13"><mixed-citation xmlns:xlink="http://www.w3.org/1999/xlink" xlink:type="simple"><person-group><name name-style="western"><surname>Hulst</surname><given-names>GD</given-names></name></person-group> (<year>1898</year>)<article-title> Descriptions of new genera and species of the geometrina of North America.</article-title><source>Transactions of the American Entomological Society</source><volume>30</volume>:<fpage>214</fpage>-<lpage>219</lpage>.</mixed-citation></ref><ref id="B25"><mixed-citation xmlns:xlink="http://www.w3.org/1999/xlink" xlink:type="simple"><person-group><name name-style="western"><surname>Strecker</surname><given-names>H</given-names></name></person-group> (<year>1899</year>)<source> Lepidoptera, Rhopaloceres and Heteroceres, indigenous and exotic. Lep., Rhopal. and Het., Suppl.</source><publisher-name>2:</publisher-name><publisher-loc>1</publisher-loc><lpage>1</lpage> pp.</mixed-citation></ref><ref id="B7"><mixed-citation xmlns:xlink="http://www.w3.org/1999/xlink" xlink:type="simple"><person-group><name name-style="western"><surname>Edwards</surname><given-names>H</given-names></name></person-group> (<year>1884</year>) <source>Descriptions of new species of N. Am. Heterocera Papilio</source><volume>4</volume>: <fpage>11</fpage>–19, <lpage>48</lpage>.</mixed-citation></ref></ref-list></tp:taxon-treatment>
