# Supplementary material for: A revision of the genus Antepione Packard with description of the new genus Pionenta Ferris (Lepidoptera, Geometridae, Ennominae)
Source: Zookeys. 2010 Dec 14;(71):49–70. doi: 10.3897/zookeys.71.789 (PMC3088449; doi:10.3897/zookeys.71.789)
Supplement: XML Treatment for Antepione tiselaaria [file zookeys.71.789-treatment3.xml]

<!DOCTYPE tp:taxon-treatment
  PUBLIC "-//TaxonX//DTD Taxonomic Treatment Publishing DTD v0 20100105//EN" "tax-treatment-NSO.dtd">
<tp:taxon-treatment xmlns:tp="http://www.plazi.org/taxpub"><tp:treatment-meta><mixed-citation publication-type="journal"><person-group><name><surname>Ferris</surname><given-names>Clifford D.</given-names></name></person-group><article-title>A revision of the genus <italic>Antepione</italic> Packard with description of the new genus <italic>Pionenta</italic> Ferris (Lepidoptera, Geometridae, Ennominae)</article-title><source>Zookeys</source><day>14</day><month>12</month><year>2010</year><volume>2010</volume><issue>71</issue><fpage>49</fpage><lpage>70</lpage><pub-id pub-id-type="doi">10.3897/zookeys.71.789</pub-id></mixed-citation></tp:treatment-meta><tp:nomenclature><tp:taxon-name>
                        <tp:taxon-name-part taxon-name-part-type="genus">Antepione</tp:taxon-name-part>
                        <tp:taxon-name-part taxon-name-part-type="species">tiselaaria</tp:taxon-name-part>
                    </tp:taxon-name><tp:taxon-authority>(Dyar, 1912)</tp:taxon-authority><xref ref-type="fig" rid="F2">Figs 6–10</xref><tp:nomenclature-citation-list><tp:nomenclature-citation><tp:taxon-name>Paragonia tiselaaria</tp:taxon-name><comment><xref ref-type="bibr" rid="B4">Dyar 1912</xref></comment></tp:nomenclature-citation></tp:nomenclature-citation-list></tp:nomenclature><tp:treatment-sec sec-type="Type material"><title>Type material.</title><p>Male HT (<xref ref-type="fig" rid="F2">Fig. 6</xref>), Mexico, Minerale de Zacualpan, January, 1911 [USNM]. Comment: <xref ref-type="bibr" rid="B4">Dyar (1912: 87)</xref> stated the type locality only as “Zacualpan” and not “Minerale de Zacualpan” as shown on the specimen label. I interpret the label to mean the Zacualpan mining region located in the state of Morelos south of Mexico City, today still an active silver mining district.</p></tp:treatment-sec><tp:treatment-sec sec-type="Other material examined"><title>Other material examined</title><p>(<xref ref-type="fig" rid="F2">Figs 7–10</xref>). MEXICO. Puebla, 2 mi. SW Tehuacan, 5300’, 4.x.1975, Powell (1m, dissected); same, 5.x.1975, J. Powell (1m) [EME].</p></tp:treatment-sec><tp:treatment-sec sec-type="Diagnosis"><title>Diagnosis.</title><p>Females not known to the author. Mexican specimens of <tp:taxon-name>Antepione tiselaaria</tp:taxon-name> males are most easily separated from <tp:taxon-name>Antepione imitata</tp:taxon-name> based on geography, since the latter species does not penetrate south to central Mexico. In Costa Rica, where <tp:taxon-name>Antepione thisoaria</tp:taxon-name> is also reported, <tp:taxon-name>Antepione tiselaaria</tp:taxon-name> manifests a more orange-brown overall color than the drab ochreous-gray form of <italic>thisoaria</italic>. In the male genitalia, the apical region of the valva is covered with multiple short slender translucent spines over most of the surface except toward the base; spines are absent in the valva of <tp:taxon-name>Antepione thisoaria</tp:taxon-name>, and 3 long robust spines occur in <tp:taxon-name>Antepione imitata</tp:taxon-name>.</p></tp:treatment-sec><tp:treatment-sec sec-type="Description"><title>Description.</title><p><bold>Adults.</bold> Only males were available for examination. As described above for the genus, other than the wings. FWL 17–18 mm. <italic>Wings</italic> – FW outer margin arcuate (roundly produced about) vein M<sub>3</sub> and HW; DFW apex sightly acute, not falcate. Dorsal color pale orange-brown-ochreous with darker maculation. AML a narrow band centrally with a few paler scales, PML an interrupted band with irregular edges and centrally paler, widening substantially approaching inner margin; MB not clearly defined with splotchy brown maculation over paler ground color; a dark triangular patch with blunted or acute apex, with or without pale oblong spot, located along costa distad of PML; small dark discal spots FW and HW. Ventrally paler with dorsal maculation repeated with slightly less intensity. <bold>Male genitalia</bold>. <xref ref-type="fig" rid="F2">Figs 9–10</xref>. Dissection 1m. Uncus stout, slightly decurved, tapering to a rounded tip; gnathos with unjoined<!--PageBreak--> slender arms, medial gnathos with a few very small dark teeth; valva rounded at apex with multiple short slender translucent spines over most of the surface excepting toward the base, produced ventral ridge forming one large and one short projection; anellus with two sclerotized spinose lobes; aedeagus truncate with one large (equal to diameter of aedeagus shaft) oblong triangular cornutus near base of vesica; fully everted vesica initially spherical becoming a tapered tube.</p></tp:treatment-sec><tp:treatment-sec sec-type="Biology and distribution"><title>Biology and distribution.</title><p>Early stages unknown. Current distribution records are for the Mexican states of Morelos and Puebla, and Costa Rica.</p></tp:treatment-sec><tp:treatment-sec><!--Section generated to contain objects referenced in tp:taxon-treatment.--><fig id="F2" position="float" orientation="portrait"><label>Figures 5–10.</label><caption><p><tp:taxon-name>Antepione</tp:taxon-name> species. <bold>5</bold> <tp:taxon-name>Antepione comstocki</tp:taxon-name> HT with pin labels (CNC photo) <bold>6–10</bold> <tp:taxon-name>Antepione tiselaaria</tp:taxon-name>. <bold>6</bold> HT with pin labels (USNM photo) <bold>7–8</bold> adult males <bold>9</bold> male genitalic capsule, aedeagus removed <bold>10</bold> aedeagus with vesica everted.</p></caption><graphic xmlns:xlink="http://www.w3.org/1999/xlink" xlink:href="ZooKeys-071-049-g002.jpg" position="float" orientation="portrait" xlink:type="simple"/></fig></tp:treatment-sec><ref-list><ref id="B4"><mixed-citation xmlns:xlink="http://www.w3.org/1999/xlink" xlink:type="simple"><person-group><name name-style="western"><surname>Dyar</surname><given-names>HG</given-names></name></person-group> (<year>1912</year>)<article-title> Descriptions of new species and genera of Lepidoptera, chiefly from Mexico.</article-title><source>Proceedings of the United States National Museum</source><volume>42</volume>:<fpage>39</fpage>-<lpage>106</lpage>.</mixed-citation></ref></ref-list></tp:taxon-treatment>
