# Supplementary material for: A revision of the genus Antepione Packard with description of the new genus Pionenta Ferris (Lepidoptera, Geometridae, Ennominae)
Source: Zookeys. 2010 Dec 14;(71):49–70. doi: 10.3897/zookeys.71.789 (PMC3088449; doi:10.3897/zookeys.71.789)
Supplement: XML Treatment for Pionenta ochreata [file zookeys.71.789-treatment5.xml]

<!DOCTYPE tp:taxon-treatment
  PUBLIC "-//TaxonX//DTD Taxonomic Treatment Publishing DTD v0 20100105//EN" "tax-treatment-NSO.dtd">
<tp:taxon-treatment xmlns:tp="http://www.plazi.org/taxpub"><tp:treatment-meta><mixed-citation publication-type="journal"><person-group><name><surname>Ferris</surname><given-names>Clifford D.</given-names></name></person-group><article-title>A revision of the genus <italic>Antepione</italic> Packard with description of the new genus <italic>Pionenta</italic> Ferris (Lepidoptera, Geometridae, Ennominae)</article-title><source>Zookeys</source><day>14</day><month>12</month><year>2010</year><volume>2010</volume><issue>71</issue><fpage>49</fpage><lpage>70</lpage><pub-id pub-id-type="doi">10.3897/zookeys.71.789</pub-id></mixed-citation></tp:treatment-meta><tp:nomenclature><tp:taxon-name>
                        <tp:taxon-name-part taxon-name-part-type="genus">Pionenta</tp:taxon-name-part>
                        <tp:taxon-name-part taxon-name-part-type="species">ochreata</tp:taxon-name-part>
                    </tp:taxon-name><tp:taxon-authority>Hulst, 1898</tp:taxon-authority><xref ref-type="fig" rid="F6">Figs 34–58</xref><xref ref-type="fig" rid="F10">60</xref><tp:nomenclature-citation-list><tp:nomenclature-citation><tp:taxon-name>Antepione hewesata</tp:taxon-name><comment><xref ref-type="bibr" rid="B24">Sperry 1948</xref>, syn. n.</comment></tp:nomenclature-citation><tp:nomenclature-citation><tp:taxon-name>Sabulodes arizonata</tp:taxon-name><comment><xref ref-type="bibr" rid="B26">Taylor 1905</xref>, syn. rev.</comment></tp:nomenclature-citation><tp:nomenclature-citation><tp:taxon-name>Sabulodes dyari</tp:taxon-name><comment><xref ref-type="bibr" rid="B10">Grossbeck 1908</xref>, syn. rev.</comment></tp:nomenclature-citation><tp:nomenclature-citation><tp:taxon-name>Sabulodes ligata</tp:taxon-name><comment><xref ref-type="bibr" rid="B10">Grossbeck 1908</xref>, syn. rev.</comment></tp:nomenclature-citation></tp:nomenclature-citation-list></tp:nomenclature><tp:treatment-sec sec-type="Type material"><title>Type material.</title><p>Male HT (<xref ref-type="fig" rid="F6">Fig. 34</xref>), Arizona, Senator [probably Senator Mine, Yavapai Co.] [AMNH].</p><p><tp:taxon-name>Antepione hewesata</tp:taxon-name> female HT (<xref ref-type="fig" rid="F6">Fig. 35</xref>), Arizona [Coconino Co.], Oak Creek Canyon, Todd’s Lodge, [AMNH]. <tp:taxon-name>Sabulodes arizonata</tp:taxon-name> male HT (<xref ref-type="fig" rid="F6">Fig. 38</xref>), Arizona [Cochise Co.], Huachuca Mts. [USNM]. <tp:taxon-name>Sabulodes dyari</tp:taxon-name> male HT (<xref ref-type="fig" rid="F6">Fig. 39</xref>), Arizona <!--PageBreak-->[Cochise Co.], Huachuca Mts. [USNM]. <tp:taxon-name>Sabulodes ligata</tp:taxon-name> male HT (<xref ref-type="fig" rid="F6">Figs 36–37</xref>), Arizona [Cochise Co.], Huachuca Mts. [USNM].</p></tp:treatment-sec><tp:treatment-sec sec-type="Other material examined"><title>Other material examined.</title><p>135 specimens in [CDF] from Arizona and New Mexico; 61 additional specimens (some by photographs) from Arizona.</p></tp:treatment-sec><tp:treatment-sec sec-type="Diagnosis"><title>Diagnosis.</title><p>As for genus.<!--PageBreak--></p></tp:treatment-sec><tp:treatment-sec sec-type="Description"><title>Description.</title><p>General description as for genus.</p><fig id="F6" position="float" orientation="portrait"><label>Figures 34–39.</label><caption><p><tp:taxon-name>Pionenta ochreata</tp:taxon-name>. <bold>34</bold> <tp:taxon-name>Pionenta ochreata</tp:taxon-name> HT with pin labels (AMNH photo) <bold>35</bold> <tp:taxon-name>Pionenta (Antepione) hewesata</tp:taxon-name> HT with pin labels (AMNH photo) <bold>36–37</bold> <tp:taxon-name>Pionenta (Sabulodes) ligata</tp:taxon-name> <bold>36</bold> HT with pin labels <bold>37</bold> genitalia <bold>38</bold> <tp:taxon-name>Pionenta (Sabulodes) arizonata</tp:taxon-name> HT with pin labels <bold>39</bold> <tp:taxon-name>Pionenta (Sabulodes) dyari</tp:taxon-name> HT with pin labels. (36–39 USNM photos).</p></caption><graphic xmlns:xlink="http://www.w3.org/1999/xlink" xlink:href="ZooKeys-071-049-g006.jpg" position="float" orientation="portrait" xlink:type="simple"/></fig><fig id="F7" position="float" orientation="portrait"><label>Figures 40–53.</label><caption><p><tp:taxon-name>Pionenta ochreata</tp:taxon-name> adults. <bold>40–48</bold> males <bold>49–53</bold> females.</p></caption><graphic xmlns:xlink="http://www.w3.org/1999/xlink" xlink:href="ZooKeys-071-049-g007.jpg" position="float" orientation="portrait" xlink:type="simple"/></fig><fig id="F8" position="float" orientation="portrait"><label>Figures 54–58.</label><caption><p><tp:taxon-name>Pionenta ochreata</tp:taxon-name> genitalia. <bold>54–57</bold> male genitalic capsules, adeagii removed and adeagii with vesicas everted (arrows point to deciduous setae) <bold>58</bold> female genitalia.</p></caption><graphic xmlns:xlink="http://www.w3.org/1999/xlink" xlink:href="ZooKeys-071-049-g008.jpg" position="float" orientation="portrait" xlink:type="simple"/></fig></tp:treatment-sec><tp:treatment-sec sec-type="Remarks"><title>Remarks.</title><p><tp:taxon-name>Antepione ochreata</tp:taxon-name> has two distinct phenotypes. The male form with pale ochreous wing color and varying numbers of multiple dark patches (<xref ref-type="fig" rid="F6">Figs 34</xref>, <xref ref-type="fig" rid="F7">40–43</xref>) was described as <italic>ochreata</italic>. The female described as <italic>hewesata</italic> (<xref ref-type="fig" rid="F6">Figs 35</xref>, <xref ref-type="fig" rid="F7">44</xref>) is intermediate between typical <italic>ochreata</italic> and the brownish-tan phenotype without dark patches described as <!--PageBreak--><italic>ligata</italic> (<xref ref-type="fig" rid="F6">Figs 36</xref>, <xref ref-type="fig" rid="F7">46, 50–53</xref>) which is the usual female form based on my field experience and examination of museum material. Regarding the taxa <italic>arizonata</italic> and <italic>dyari</italic>, apparently some years ago an accident occurred with a drawer containing type specimens and they were badly damaged. <xref ref-type="fig" rid="F6">Figs 38</xref> and <xref ref-type="fig" rid="F6">39</xref> illustrate what remains of these two specimens. Their associated genitalia slides were not damaged and the preparations agree with Figs <xref ref-type="fig" rid="F6">37</xref>, <xref ref-type="fig" rid="F8">54–57</xref>.</p></tp:treatment-sec><tp:treatment-sec sec-type="Biology and distribution"><title>Biology and distribution</title><p>(<xref ref-type="fig" rid="F10">Fig. 60</xref>). Early stages unknown. Adults from mid-May to August in riparian canyons and dry coniferous forest to 8400’ (2560m); probably more than one generation. Collection records include <bold>Arizona</bold> (Cochise, Coconino, Pima, Santa. Cruz, Yavapai), <bold>New Mexico</bold> (Grant).</p><fig id="F9" position="float" orientation="portrait"><label>Figure 59.</label><caption><p>Partial distribution map for <tp:taxon-name>Antepione thisoaria</tp:taxon-name> and <tp:taxon-name>Antepione imitata</tp:taxon-name>.</p></caption><graphic xmlns:xlink="http://www.w3.org/1999/xlink" xlink:href="ZooKeys-071-049-g009.jpg" position="float" orientation="portrait" xlink:type="simple"/></fig><fig id="F10" position="float" orientation="portrait"><label>Figure 60.</label><caption><p>Distribution map for <tp:taxon-name>Pionenta ochreata</tp:taxon-name> (counties only).</p></caption><graphic xmlns:xlink="http://www.w3.org/1999/xlink" xlink:href="ZooKeys-071-049-g010.jpg" position="float" orientation="portrait" xlink:type="simple"/></fig></tp:treatment-sec><tp:treatment-sec sec-type="Discussion"><title>Discussion.</title><p>Based on the male and female genitalia, <tp:taxon-name>Pionenta</tp:taxon-name> is closely related to <tp:taxon-name>Tetracis</tp:taxon-name>. The male genitalia of both genera possess a well defined central furca. The female genitalia of both genera possess a well defined colliculum and prominent single signum. The gnathos in <tp:taxon-name>Pionenta</tp:taxon-name> does not have a quadrate dorso-caudal margin with two to four (occasionally five) widely separated, dorsally projecting teeth as found in <tp:taxon-name>Tetracis</tp:taxon-name> (Ferris &amp; Schmidt, 2010). Once barcoding of the North America geometrid genera has been completed, the relationship of <tp:taxon-name>Pionenta</tp:taxon-name> can be established.</p></tp:treatment-sec><ref-list><ref id="B24"><mixed-citation xmlns:xlink="http://www.w3.org/1999/xlink" xlink:type="simple"><person-group><name name-style="western"><surname>Sperry</surname><given-names>JL</given-names></name></person-group> (<year>1948</year>)<article-title> Southwestern geometrid notes and new species II.</article-title><source>Bulletin of the Brooklyn Entomological Society</source><volume>43</volume>:<fpage>88</fpage>-<lpage>93</lpage>.</mixed-citation></ref><ref id="B26"><mixed-citation xmlns:xlink="http://www.w3.org/1999/xlink" xlink:type="simple"><person-group><name name-style="western"><surname>Taylor</surname><given-names>GW</given-names></name></person-group> (<year>1905</year>)<article-title> Some new Geometridae from Arizona.</article-title><source>Journal of the New York Entomological Society</source><volume>13</volume>:<fpage>130</fpage>-<lpage>131</lpage>.</mixed-citation></ref><ref id="B10"><mixed-citation xmlns:xlink="http://www.w3.org/1999/xlink" xlink:type="simple"><person-group><name name-style="western"><surname>Grossbeck</surname><given-names>JA</given-names></name></person-group> (<year>1908</year>)<article-title> Additions to the list of North American Geometridae with notes on some described species.</article-title><source>Journal of the Entomological Society of Washington</source><volume>10</volume>:<fpage>85</fpage>-<lpage>91</lpage>.</mixed-citation></ref></ref-list></tp:taxon-treatment>
